# Supplementary material for: AAV-ie enables safe and efficient gene transfer to inner ear cells
Source: Nat Commun. 2019 Aug 19;10:3733. doi: 10.1038/s41467-019-11687-8 (PMC6700137; doi:10.1038/s41467-019-11687-8)
Supplement: Supplementary file 4 — Source data [file 41467_2019_11687_MOESM4_ESM.xlsx]

## Sheet: Figure 1
Fig 1b
	AAV1	AAV6	AAV8	AAV9	PHP.eB	Anc80L65	AAV-DJ	AAV-ie
	12	10	2	1	25	39	57	81
	16	1	12	6	8	43	47	82
	8	8	7	2	9	53	54	67
Mean ± SEM	12.00 ± 2.309	6.333 ± 2.728	7.000 ± 2.887	3.000 ± 1.528	14.00 ± 5.508	45.00 ± 4.163	52.67 ± 2.963	76.67 ± 4.842
t	12.05	12.65	12.36	14.51	8.545	4.959	4.228
df	4	4	4	4	4	4	4
p value	0.0003	0.0002	0.0002	0.0001	0.001	0.0077	0.0134
p value summary	***	***	***	***	**	**	*

## Sheet: Figure 2
Fig 2b
	apex	middle	base
	90	87	82
	59	72	64
	87	89	80
Mean ± SEM	78.67 ± 9.871	82.67 ± 5.364	75.33 ± 5.696
Fig 2e
	HeC			DC			OPC			IPC			IPhC/IBC
	AAV-ie	AAV-DJ	Anc80	AAV-ie	AAV-DJ	Anc80	AAV-ie	AAV-DJ	Anc80	AAV-ie	AAV-DJ	Anc80	AAV-ie	AAV-DJ	Anc80
	98	9	25	80	23	21	95	42	16	83	53	29	94	84	46
	98	11	45	59	33	25	89	54	26	78	49	35	85	60	49
	90	4	42	88	14	21	91	34	21	71	73	16	93	73	48
Mean ± SEM		8.000 ± 2.082	37.33 ± 6.227		23.33 ± 5.487	22.33 ± 1.333	91.67 ± 1.764	43.33 ± 5.812	21.00 ± 2.887	77.33 ± 3.480	58.33 ± 7.424 N=3	26.67 ± 5.608	90.67 ± 2.848	72.33 ± 6.936	47.67 ± 0.8819
t		25.82	8.562		5.11	6.096		7.958	20.89		2.317	7.677		2.445	14.42
df		4	4		4	4		4	4		4	4		4	4
p value		＜0.001	0.001		0.0069	0.0037		0.0014	＜0.001		0.0814	0.0015		0.0708	0.0001
p value summary		***	**		**	**		**	***		ns	**		ns	***
Fig 2g
	apex	middle	base
	77	68	54
	59	56	73
	49	45	36
Mean ± SEM	59 ± 8.192	56 ± 6.642	54 ± 10.68

## Sheet: Figure 3
Fig 3b
	S-SC	ES-SC
	98	100
	97	100
	96	99
	94	100
Mean ± SEM	94.79 ± 0.02442	99.74 ± 0.002632
Fig 3d
	S-HC	ES-HC
	98	98
	100	97
	93	85
	89	98
Mean ± SEM	96.24 ± 0.008380	94.90 ± 0.02442

## Sheet: Figure 4
Fig 4d
	OHC		IHC
	Control	AAV-IE	Control	AAV-IE
	39	38	12	11
	39	38	13	13
	36	33	13	13
Mean ± SEM	36.33 ± 1.667	38.00 ± 1.000	12.67 ± 0.3333	12.33 ± 0.6667
t		0.8575		0.4472
df		4		4
p value		0.4395		0.6779
p value summary		ns		ns
Fig 4e
Hz	ctrl				Mean ± SEM	AAV-ie				Mean ± SEM	t	df	p value	p value summary
4	65	60	65	65	63.75 ± 1.250	60	55	80	80	68.75 ± 6.575	0.7471	6	0.4832	ns
8	40	60	30	60	47.50 ± 7.500	50	30	55	50	46.25 ± 5.543	0.134	6	0.8978	ns
12	30	45	25	65	41.25 ± 8.985	50	25	55	40	42.50 ± 6.614	0.112	6	0.9144	ns
16	50	35	45	50	45.00 ± 3.536	55	35	75	30	48.75 ± 10.28	0.3449	6	0.742	ns
24	45	75	50	45	53.75 ± 7.181	50	50	60	60	55.00 ± 2.887	0.1615	6	0.877	ns
32	65	55	60	60	60.00 ± 2.041	60	50	70	55	58.75 ± 4.270	0.2641	6	0.8005	ns

## Sheet: Figure 5
Fig 5c
	control	Atoh1 OE
	0	88
	0	81
	0	77
Mean ± SEM		82 ± 3.215
Fig 5i
	Control IHC	New HC
	130	10
	120	20
	160	20
	110	10
	110	20
Mean ± SEM	126.0 ± 9.274	16.00 ± 2.449
t		11.47
df		8
p value		0.001
p value summary		***

## Sheet: Supplementary Figure1 
Fig S1d
	AAV-DJ	AAV-ie	AAV-TAT	AAV-SynB3	AAV-PTD-4
	97	90	10	7	6
	91	84	8	5	3
Mean	94	87	9	6	4.5

## Sheet: Supplementary Figure2
Fig S2b
AAV1	AAV6	AAV9	Anc80	AAV-DJ	AAV-ie
1	13	1	15	70	83
2	9	2	4	78	97
1		1

## Sheet: Supplementary Figure3
Fig S3b
	OHC				IHC
	apex	middle	base		apex	middle	base
	97	79	79		100	100	100
	99	99	55		100	100	99
Fig S3d
	SGN
	apex	middle	base
	63.4	67.2	70.2
	62	62.3	65.9
	59.6	57.9	53.3

## Sheet: Supplementary Figure5
Fig S5b
	apex	middle	base
	78	82	47
	86	62	22
	59	37	10

## Sheet: Supplementary Figure6
Fig S6b
	%mNeonGreen+ SC
	apex	middle	base
	79	71	49
	87	83	73
	78	77	64
Fig S6d
	%mNeonGreen+ OHC						%mNeonGreen+ IHC
	apex	middle	base				apex	middle	base
	98	91	40				100	100	100
	100	88	73				100	100	100
	96	74	58				100	100	100
